# Supplementary material for: Beyond genes‐for‐behaviour: The potential for genomics to resolve long‐standing questions in avian brood parasitism
Source: Ecol Evol. 2024 Nov 17;14(11):e70335. doi: 10.1002/ece3.70335 (PMC11581780; doi:10.1002/ece3.70335)
Supplement: Supplementary file 2 — Table S1. [file ECE3-14-e70335-s001.xlsx]

## Sheet: Sheet1
Table S1. A list of ISBE talk abstracts used for Figure 1b. Abstract selection is explained in Figure 1 legend.
order in sunburst	topic (broad keywords, modified from https://academic.oup.com/beheco/pages/information_for_authors#:~:text=habitat%20selection%3B%20foraging%2C%20anti%2Dpredator%2C%20mating%2C%20and%20parental%20care%20strategies%3B%20dispersal%20and%20migration%3B%20sexual%20selection%3B%20cooperation%20and%20conflict%3B%20communication%3B%20spacing%20and%20group%20behavior%3B%20and%20social%20organization)	example trait (e.g. song)	genomic approach	Year of ISBE conference	Talk title	Authors	Abstract
1	coevolution	brood parasitism	comparative genomics	2018	Genomic mechanisms for the convergent evolution of brood parasitism	Matthew Louder; Tim Sackton; Christopher Balakrishnan; Mark Hauber	Little is known about the genetic changes that enable convergent shifts in social behavior across diverse taxonomic lineages. Obligate avian brood parasitism, in which birds lay eggs in other species' nests and rely on the 'host' for parental care, has evolved independently at least seven times in distinct lineages. This repeated loss of parental care provides a unique opportunity to understand t…
2	cooperation & conflict	stabilising	comparative genomics	2022	Does horizontal gene transfer stabilize cooperation in bacteria?	Anna Dewar1 , Joshua Thomas1, Thomas Scott1, Geoff Wild2, Ashleigh Griffin1, Stuart West1, Melanie Ghoul1	Bacteria are highly social. Much of this sociality occurs through the production of cooperative ‘public goods’. Unlike in animals, bacterial genes are able to transfer horizontally in addition to vertically via descendants. This widespread horizontal gene transfer has implications for the concept of relatedness and how cooperation is maintained in bacteria. It has been suggested that horizontal g…
3	dispersal & migration	migration	comparative genomics	2022	Migratory Behaviour and what we know of its genetic basis in Willow Warblers	Kristaps Sokolovskis; Max Lundberg; Susanne Åkesson; Violeta Caballero-Lopez; Staffan Bensch	Songbirds that migrate from Europe to tropical Africa are under strong selection to choose routes that avoid crossing the Mediterranean Sea and the Sahara Desert at their widest. Willow warblers from southern Scandinavia belong to subspecies P. t. trochilus and migrate southwest to western Africa. Conspecifics from northern Sweden P. t. acredula migrate southeast to eastern and southern Africa. I…
4	sexual selection	mate choice	comparative genomics	2022	Female-mediated selective sperm activation may remodel odour-based mate choice decisions in humans	Jukka Kekäläinen1 , Annalaura Jokiniemi1, Tanja Turunen1, Mikko Kohonen1, Martina Magris1, Jarmo Ritari2, Liisa Kuusipalo3, Jukka Partanen2	Major histocompatibility complex (MHC) genes have been demonstrated to mediate mate choice preferences both at individual and gamete-level. However, it has remained unclear how different episodes of MHC-associated mate choice interact and contribute to the total selection on MHC genes. Here, we clarified this interaction in humans by performing full-factorial experiment where 10 females first ran…
5	dispersal & migration	range expansion	epigenomics	2018	Museum epigenomics: characterizing DNA methylation in historic specimens	Tricia Rubi; Lacey Knowles; Ben Dantzer	Recently, researchers discovered that ancient specimens retain in vivo patterns of DNA methylation. Such marks could be used to infer epigenetic states of past populations and study changes in epigenetic regulation over time. In the presented work, we extend these methods to traditionally-prepared museum specimens. We present a novel method for characterizing genome-wide methylation in museum tis…
6	sexual selection	mate choice	epigenomics	2018	Predator-induced parental effects on offspring mating behavior: ultimate and proximate perspectives	Whitley Lehto; Robin Tinghitella	Predation alters social interactions including those between parents and their offspring, resulting in 'parental effects' known to affect offspring survival. Mate choice is the gatekeeper of evolutionary change, but it is unknown whether parental effects influence reproductive traits that ultimately govern which genes are passed to the next generation. We exposed threespine stickleback (Gasterost…
7	learning	social learning	gene editing	2022	A specialized genetic architecture for social learning in Drosophila melanogaster	Carla Simões-Henriques; Joana Marcos; Élio Sucena; Maria L. Vasconcelos; Susana A. M. Varela; Rui F. Oliveira	Social and asocial learning are required to cope with the complexity of the environment. They are behaviourally distinct. However, whether they use a single (general-purpose) or distinct (special-purpose) cognitive mechanisms remains elusive. A general-purpose mechanism should comprise a single set of genes, while a special-purpose mechanism should comprise two sets of genes, possibly regulating …
8	parental care	coadaptation	gene editing	2016	Sociogenomics of Maternal Care and Mother-offspring Interactions in Earwig	Min Wu	Cooperation and conflict are ubiquitous, especially in animals with parental care where parents and offspring reciprocally influence each other’s behavior. Models have predicted the selection for parent-offspring co-adaptation through the co-regulation of maternal and offspring genes. However the genomic mechanisms of parent-offspring interactions were poorly understood. We used the sub-social Eu…
9	coevolution	brood parasitism	genotyping	2014	Genetic signatures of monogamy and maternally inherited host specialization in the brood parasitic cuckoo finch.	Tong W*, Spottiswoode CN, DaCosta JM, Stryjewski KF, Kuras E, Sorenson MD	Parasite-host interactions, as evolutionary arms races, can shed light on the process of adaptation. Punnett’s “W hypothesis” proposes that genetic variation for egg mimicry is carried on the female-specific W chromosome in cuckoos, thereby maintaining host-specific adaptations in female lineages, while interbreeding with males raised by different hosts would maintain gene flow and prevent specia…
10	group living	parentage	genotyping	2018	Consequences of group-living for parentage in the colonial Hispaniolan woodpecker (Melanerpes striatus)	Joshua LaPergola	Living in groups entails various costs and benefits to fitness, and complete understanding of social evolution requires quantifying the balance of these fitness effects. In species with biparental care and group-living, individuals can gain or lose reproductive success via extra-pair paternity, quasi-parasitism, or conspecific brood parasitism. To test these parentage hypotheses for costs and ben…
11	parental care	spawning	genotyping	2022	The effect of the maturation gene vgll3 on multiple spawning and reproductive fitness in wild Atlantic salmon	Kenyon Mobley1, 2 , Henry Barton2, Mikko Ellmén3, Panu Orell4, Jaakko Erkinaro4, Craig Primmer2, 5, 6	Multigenerational pedigrees are an invaluable tool in resolving how life history strategies influence reproductive fitness and how genetic variation is evolves in natural populations. In this study, we investigate the link between vgll3, a gene responsible for ~40% of the variation in maturation timing, and reproductive fitness in an eight-year pedigree of wild Atlantic salmon. Parentage analysis…
12	predation	fear	genotyping	2012	The genetic architecture of fear: identification of candidate genes underlying behaviour using an advanced intercross in chicken	Wright, Dominic1; Johnsson, Martin1; Jensen, Per1; Andersson, Leif2	The genetic analysis of phenotypes and the identification of the causative underlying genes remains central to molecular and evolutionary biology. By utilizing the domestication process it is possible to exploit the large differences between domesticated animals and their wild counterparts to study the genetic mechanisms causing such changes. One of the strongest domestication effects is a reduct…
13	sexual selection	MHC diversity	genotyping	2010	MHC diversity in a natural great tit population	Irem Sepil1, Ben C. Sheldon1	Parasites act as important selective agents in the evolution of their hosts. Major Histocompatibility Complex (MHC) genes code for molecules that recognize and present parasite-derived antigens on the cell surface to initiat e an immune response. MHC genes are known to be the most polymorphic gene group in vertebrates and this diversity is maintain ed by selection from parasites and, possibly, th…
14	communication	plumage coloration	GWAS	2022	Investigating a carotenoid-based plumage colour polymorphism in Pogoniulus tinkerbirds	Sifiso M. Lukhele1 , Alexander N. G. Kirschel1	Carotenoids are responsible for much of the red, orange and yellow colouration observed in most animals. Most animals acquire carotenoid associated colouration through their diet and some can convert dietary carotenoids into ketocarotenoids. Birds sequester dietary carotenoids into yellow plumage, with orange and red plumage associated with the ability to metabolically convert dietary carotenoids…
15	communication	song	GWAS	2022	Leveraging ancestry to investigate the genomics of bird song	Alexander Kirschel1 , Matteo Sebastianelli1, Sifiso Lukhele1, Alan Brelsford2, Bridgett vonHoldt3	Much recent work has investigated the genes that underpin many of the characters we find in the natural world. In birds, although recent studies have identified regions of the genome associated with differences in bill shape, and melanin and carotenoid pigmentation in skin, bills and feathers, genes that code for behaviour can be more challenging to identify. Like feather colour and body shape, b…
16	parental care	laying date	GWAS	2014	The genetic architecture of a reproductive trait in a wild passerine.	Armstrong JC*, Slate J, Sheldon BC, Visser ME, Van Oers K	Behaviours can only respond to selection if they have a genetic component of variation, as underlying genes can be passed directly from parents to offspring. This study seeks to understand genetic variation in a reproductive behaviour that facilitates adaptive evolution in two wild populations of a passerine bird, the great tit (Parus major). The availability of a key prey species, winter moth la…
17	parental care	niche construction	GWAS	2014	Digging for the genetic basis of complex behavior: burrow construction in wild mice.	Metz HC*, Hoekstra HE	The genetic architecture and neural mechanisms of behavioral variation remain unknown for most complex natural behaviors, yet this information could transform our understanding of behavioral evolution. Here, we focus on the burrow construction in two sister-species of mice, the deer mouse (Peromyscus maniculatus) and the oldfield mouse (P. polionotus). Like other mice in the genus, the deer mouse…
18	speciation	personality	GWAS	2022	Exploring the role of behaviour in one of the largest adaptive radiations: an integrative approach	Carolin Sommer-Trembo1 , Milan Malinsky2, Fabrizia Ronco1, Michael Matschiner3, Walter Salzburger1	The adaptive radiation of cichlid fishes from Lake Tanganyika represents one of the most impressive examples of a morphologically, ecologically and behaviourally highly diverse species flock. To investigate the role of behaviour in this radiation, we collected extensive data on the exploratory tendency of 57 phylogentically-representative cichlid species and integrated this information with eco-m…
19	coevolution	breeding resource microbiome	microbiomics	2016	Burying beetles cause shifts in microbiome of a breeding resource	Ana Duarte	Parental care studies typically focus on interactions between mates or between parents and offspring, whereas the role of interactions with other species in shaping parental behaviour is poorly understood. The burying beetle Nicrophorus vespilloides rear larvae in vertebrate carcasses which they need to defend against bacterial competitors. Here we assess how beetle antimicrobial defences affect …
20	coevolution	microbiome	microbiomics	2018	Fasting changed faecal microbiota during moult in gentoo and chinstrap penguin	Won Young Lee; Hyunjun Cho; Mincheol Kim; Jin-Woo Jung; Hosung Chung; Jung-Hoon Kim	In seabirds, many species abstain from eating during the moult period. Penguins have an intense moult for weeks which confined them to stay on land consuming stored lipids and proteins. Despite of importance of this spontaneous fasting period for survival, it is still unclear how Antarctic penguins adapted to the moult-fast under the severe conditions. In this study, we investigated the faecal mi…
21	group living	oral microbiome	microbiomics	2022	Sociality and the oral microbiome in prairie voles	Anne Sabol1, 2 , William Close2, Lauren Petrullo2, Connor Lambert3, Brian Keane3, Nancy Solomon3, Patrick Schloss2, Ben Dantzer2	Sociality may come with many costs and benefits, including acquiring a diverse or beneficial microbiome which could improve health or lead to increased survival. However, most studies of sociality and the microbiome have studied primate species that live in groups. Further, most studies have focused solely on the gut microbiome, despite the presence of microbiota in a variety of parts of the body…
22	sexual selection	ejaculate microbiome	microbiomics	2022	Avian reproductive microbiomes and local ejaculate immune function	Melissah Rowe1 , Minh Binh Do1, Eiko Kuramae2, Gábor A. Czirják3	All organisms host microbial communities in and on their bodies, and these microbiomes can have major impacts on host biology. For example, recent research has revealed a myriad of ways in which the gut microbiome can influence host physiology, behaviour, and fitness. Similarly, microbial communities in the reproductive system of males and females (i.e., reproductive microbiomes) may have signifi…
23	sexual selection	weapons	phylogenomics	2016	The Evolution and Diversification of Rhinoceros Beetle Horns	Jema Rushe	I present the first phylogenetic analyses of Rhinoceros beetles (Scarabaeidae: Dynastinae), whose many impressively horned species have long fascinated scientists. I performed custom targeted-exon capture, guided by a novel dynastine genome and transcriptomes from dung and stag beetles, to recover sequences from over 170 species sampled across all major genera, geographic regions, and horned and …
24	dispersal & migration	elevation-related phenotype	population genomics	2016	No genetic structure despite limited movement in mountain chickadees	Carrie L Branch	Environmental heterogeneity and reduced movement may lead to local adaptations and genetic population structure, even on small spatial scales. Caching mountain chickadees inhabit a continuous elevation gradient and compared to milder, low elevations, birds living at harsher, high elevations cache more food, have better spatial memory associated with hippocampus variation, and exhibit differences …
25	dispersal & migration	sperm behaviour	population genomics	2022	Understanding the local adaptation and spread of an invader through reproductive traits	Leon Green1, 2 , Erica Leder2, 3, Jonathan Havenhand2, 3, Charlotta Kvarnemo1, 2	Invasive species alter habitats, compete with native species and cost millions of dollars to control. It is therefore of great societal concern to understand their limits and potential spread. One of the world’s most widespread fishes, the round goby (Neogobius melanostomus), has invaded a range of environmental conditions and continue to expand in many regions. Though the species is tolerant to …
26	predation	personality	population genomics	2022	Is divergence really adaptive? A comparative view of behavior and personality differences across guppy populations	Alastair Wilson1 , Lengxob Yong1, Tom Houslay1, Pam Prentice1	We know that animal personality variation is ubiquitous, but not why this is. While personality studies usually focus on the structure of behavioural variation among-individuals within populations, useful insights should come from increased efforts to compare these structure among-populations. This is because comparative approaches, in conjunction with ecological and genetic data, allow testing o…
27	sexual selection	mate choice	QTL	2016	Discrete genetic modules underlie divergent attraction behaviours in Heliconius butterflies	Richard Merrill	Genetic architecture can profoundly influence speciation. Heliconius butterflies are well known for brightly coloured mimetic warning patterns. Because wing colour patterns are also used as mating cues, mimetic shifts can cause both pre- and post-mating isolation. However, shifts in colour pattern cannot drive reproductive isolation alone; rather, they must be accompanied by corresponding mate pr…
28	communication	vision	transcriptomics	2010	Altered images? Unusual opsin sequences in a parrot showing intraspecific plumage colour variation	Ben Knott1, Wayne L. Davies2, Livia S. Carvalho3, Mathew L. Berg1, James K. Bowmaker3, Andrew T. D. Bennett1, David M. Hunt3	The Australian parrot Platycercus elegans shows considerable intraspecific plumage colour variation across the species range, with subspecies showing three colour forms: crimson, yellow, and an intermediate adelaid e form. Sensory drive theories predict that differences in an animal’s perc eption of colour could drive the extreme plumage variat ion observed within P. elegans, making this species …
29	foraging	memory	transcriptomics	2012	Role of genetic differentiation and differential gene expression in naturally occurring variation in memory and the hippocampus	Pravosudov, Vladimir1; Roth II, Timothy1; Forister, Matthew1; Van der Linden, Alexander1; LaDage, Lara1; Burg, Theresa2; Braun, Michael3; Davidson, Brian3	Food-caching birds rely on food caches to survive the winter and spatial memory has been shown to be critical in successful cache recovery. We previously showed large differences in spatial memory and the hippocampus, an area of the brain important in spatial memory, among multiple populations of food-caching blackcapped chickadees and linked these differences to the severity of the environment a…
30	learning	social learning	transcriptomics	2014	Mechanisms of social learning in zebrafish.	Oliveira RF*, Pinho J, Abreu RA, Lopes JS, Cruz A	Opportunities to use public information are ubiquitous in social environments. Therefore, it has been hypothesised that group living has promoted the evolution of social learning skills. It is still an open question if social learning relies on a newly evolved learning module that deals with this particular type of learning, or if on the contrary the mechanisms underlying social learning are the …
31	group living	cognition	transcriptomics	2022	Sociality and cognition: behavioural and genomic analyses in guppies artificially selected for higher coordinated motion	Alberto Corral-Lopez1 , Alexander Kotrschal2, Natasha Bloch3, Niclas Kolm4, Judith Mank1	The study of how social interactions evolve is fundamental to understand the nature of social groups and how it might affect individual cognitive abilities. Yet, it remains enigmatic how such interactions evolve. Here, we studied the relationship between collective motion, behavior and cognition using female guppies artificially selected for higher polarization, a physical property of group motio…
32	group living	social competence	transcriptomics	2018	Development matters: the neuroendocrine basis of animal social competence	Barbara Taborsky; Cecilia Nyman; Nadia Aubin-Horth	Animal social competence, the ability of individuals to optimize behavior contingent on social information, affects the performance of animals across social contexts, and thus their Darwinian fitness. In vertebrates the early social environment can persistently influence social competence later in life. In the highly social cichlid Neolamprologus pulcher, fish growing up in complex early social e…
33	group living	stress	transcriptomics	2014	Individuals, groups, and glucocorticoids: The behavioral genomics of stress in colonial Tuco-Tucos.	Lacey EA*, Geraghty AC, Woodruff JA, MacManes MD	The social environment in which an animal lives can have profound effects on multiple aspects of its phenotype, including its behavior, fitness, and physiology. Differences in gene expression are thought to underlie many of these examples of phenotypic variation. To explore relationships between social environment and gene expression, we used transcriptome sequencing and qPCR to compare patterns …
34	parental care	oviposition	transcriptomics	2018	The best laid plans: testing for behavioral and transcriptomic correlates of an experimentally evolved oviposition preference	Michael Austin; Pablo Iturralde; Hannah Franko; Katherine West; Aimee Dunlap	Genetically inherited biases can influence the decisions an organism makes about its environment. Evolution acts most strongly on innate biases in environments where the best action for an animal is fixed over multiple generations. Using experimental evolution on oviposition in highly fixed environments, we produced 12 replicate populations of Drosophila melanogaster which show significantly diff…
35	sexual selection	alternative reproductive tactics	transcriptomics	2016	Brain transcriptional profiles of alternative reproductive tactics in bluegill sunfish	Charlyn Partridge	Bluegill sunfish are a classic system for studying male alternative reproductive tactics (ARTs). In this species, there are two life histories: parental and cuckolder, encompassing three reproductive tactics, parental, satellite, and sneaker. The parental life history is fixed, whereas within the cuckolder life history individuals appear to transition from the sneaker to the satellite tactic as t…
36	sexual selection	alternative reproductive tactics	transcriptomics	2016	Alternative mating tactics shape the ocellated wrasse gonadal transcriptome	Rebecca Dean	Sexual selection has the power to shape phenotypic diversity, yet its role at the transcriptional level is relatively unknown. We test how different aspects of sexual selection shape the transcriptome by capitalising on the alternative mating tactics exhibited by the ocellated wrasse, Symphodus ocellatus. Nesting males hold territories and attract females, while satellites and sneakers rely on sp…
37	sexual selection	courtship	transcriptomics	2022	Mechanisms underlying the conflict between courtship and aggression in threespined sticklebacks	Tina Barbasch1 , Colby Behrens1, Alison Bell1	Animals are frequently faced with conflicting demands on their time and energy. The decisions made by breeding males over whether to court mates or defend against territory intrusion are of particular interest because how individuals manage this tradeoff determines whether they can successfully mate and produce offspring – outcomes that are profoundly important to fitness. While the tradeoff betw…
38	sexual selection	mate choice	transcriptomics	2016	Transcriptomics of female mate discrimination in recently diverged stickleback species	Jason Keagy	Despite being common, little is known about the genetic basis of behavioral isolation. What parts of the genome respond in female brains to male courtship? How does this response explain mate discrimination? We address these questions using threespine stickleback. After glacial retreat, marine sticklebacks colonized freshwater lakes in British Columbia. Sometimes they subsequently adapted to two …
39	sexual selection	mate choice	transcriptomics	2022	Adaptive introgression of visual preference alleles in tropical butterflies	Richard Merrill1 , Matteo Rossi1, Alexander Hausmann1	Many species remain separate not because they fail to produce hybrids, but because their individuals effectively ‘choose’ not to mate in the first place. Although the significance of behavioural barriers has been recognized at least since the Modern Synthesis, we still know little about the genetic changes that underlie the evolution of mating preferences, or variation in behaviours across natura…
40	sexual selection	reproductive proteins	transcriptomics	2012	Postcopulatory sexual selection: exploring the molecular correlates of cryptic fertilization bias in Anolis lizards	Duryea, Katie1; Calsbeek, Ryan1; Kern, Andrew2	Reproductive proteins evolve rapidly in many species, yet the ecological significance of these proteins remains largely unknown. In this study, we investigate reproductive proteins in Anolis lizards, a system in which the ecological basis for a fertilization bias has been established. When female A. sagrei mate with multiple males, they preferentially use the sperm from larger sires to produce so…
41	sexual selection	reproductive proteins	transcriptomics	2014	Characterization of female and male reproductive genes in divergent strains of the European corn borer, Ostrinia nubilalis.	Al-Wathiqui N*, Lewis SM, Dopman EB	Reproductive proteins often evolve rapidly and are thought to be subject to strong sexual selection making them likely candidates to play a key role in reproductive isolation. However, our knowledge of reproductive proteins has been largely limited to model organisms with sequenced genomes. With advances in sequencing technology, Lepidoptera are emerging as models for studies of sexual selection …
42	sexual selection	sperm evolution	transcriptomics	2022	The Evolution of the Testis Transcriptome in Pregnant Male Pipefishes and Seahorses	Bernadette Johnson1 , Andrew Anderson2, Clayton Small3, Emily Rose4, Sarah Flanagan5, Corey Hendrickson-Rose1, Adam Jones1	In many animals, sperm competition and sexual conflict are thought to drive the rapid evolution of male-specific genes, especially those expressed in the testes. A potential exception occurs in the male-pregnant pipefishes, where females transfer eggs to the males, eliminating testes from participating in these processes. Here, we show that testis-related genes differ dramatically in their rates …
